# Supplementary material for: Comparing the Prognostic Value of Quantitative Response Assessment Tools and LIRADS Treatment Response Algorithm in Patients with Hepatocellular Carcinoma Following Interstitial High-Dose-Rate Brachytherapy and Conventional Transarterial Chemoembolization
Source: Cancers (Basel). 2025 Apr 9;17(8):1275. doi: 10.3390/cancers17081275 (PMC12025668; doi:10.3390/cancers17081275)
Supplement: Supplementary file 1 [file cancers-17-01275-s001.zip]

Archive with 1 entries (1 files):
- cancers-3506207-supplementary.pdf
